# Supplementary material for: scLEGA: an attention-based deep clustering method with a tendency for low expression of genes on single-cell RNA-seq data
Source: Brief Bioinform. 2024 Jul 26;25(5):bbae371. doi: 10.1093/bib/bbae371 (PMC11281828; doi:10.1093/bib/bbae371)
Supplement: bbae371 [file bbae371.zip]

Archive with 36 entries (36 files):
- Figure S1.tif
- Figure S10.tif
- Figure S11.tif
- Figure S12.tif
- Figure S13.tif
- Figure S14.tif
- Figure S15.tif
- Figure S16.tif
- Figure S17.tif
- Figure S18.tif
- Figure S19.tif
- Figure S2.tif
- Figure S20.tif
- Figure S21.tif
- Figure S22.tif
- Figure S23.tif
- Figure S24.tif
- Figure S25.tif
- Figure S26.tif
- Figure S27.tif
- Figure S28.tif
- Figure S29.tif
- Figure S3.tif
- Figure S30.tif
- Figure S31.tif
- Figure S32.tif
- Figure S33.tif
- Figure S34.tif
- Figure S35.tif
- Figure S4.tif
- Figure S5.tif
- Figure S6.tif
- Figure S7.tif
- Figure S8.tif
- Figure S9.tif
- Supplementary.docx
